# Supplementary material for: MiR-654-3p Constrains Proliferation, Invasion, and Migration of Sinonasal Squamous Cell Carcinoma via CREB1/PSEN1 Regulatory Axis
Source: Front Genet. 2022 Jan 12;12:799933. doi: 10.3389/fgene.2021.799933 (PMC8791623; doi:10.3389/fgene.2021.799933)
Supplement: Supplementary file 9 [file Table1.XLSX]

## Sheet: Fig.1
Figure 1A
Cell line	SNSCC
Experimental group	NC mimic		mimic		NC inhibitor		inhibitor
Gene	miR-654-3p	U6	miR-654-3p	U6	miR-654-3p	U6	miR-654-3p	U6
CT value	32.03	23.36	27.16	22.95	31.92	23.09	32.48	22.35
	32.56	23.45	27.34	23.19	32.39	23.28	32.38	21.87
	32.45	23.59	26.85	22.88	32.13	23.43	32.59	22.09
Figure 1B
Cell line	SNSCC
Time (day)	0				1				2				3				4
Experimental group	NC mimic	mimic	NC inhibitor	inhibitor	NC mimic	mimic	NC inhibitor	inhibitor	NC mimic	mimic	NC inhibitor	inhibitor	NC mimic	mimic	NC inhibitor	inhibitor	NC mimic	mimic	NC inhibitor	inhibitor
OD value (450 nm)	0.203	0.219	0.211	0.194	0.399	0.334	0.331	0.562	0.841	0.457	0.685	0.855	0.941	0.629	1.032	1.463	1.286	0.671	1.307	1.845
	0.206	0.213	0.214	0.236	0.403	0.279	0.351	0.531	0.681	0.545	0.769	0.968	0.999	0.679	0.938	1.365	1.645	0.731	1.532	2.205
	0.259	0.269	0.278	0.169	0.471	0.268	0.409	0.631	0.739	0.455	0.658	0.778	1.129	0.561	0.931	1.232	1.429	0.828	1.302	1.838
Figure 1C
Cell line	SNSCC
Experimental group	NC mimic			mimic			NC inhibitor			inhibitor
0 H wound width (μm)	1008.54	983.458	1030.68	912.711	876.425	901.236	982.871	951.892	1002.45	958.447	889.102	903.651
24 H wound width (μm)	658.654	604.461	566.325	706.434	772.564	736.012	598.364	621.362	561.351	396.425	326.359	302.472
Figure 1D
Cell line	SNSCC
Experimental group	NC mimic	mimic	NC inhibitor	inhibitor
Number of invasive cells	113	38	107	151
	123	46	114	134
	108	31	102	147
Experimental group	NC mimic			mimic			NC inhibitor			inhibitor
Q1	0.43	0.27	0.19	0.12	0.19	0.25	0.32	0.18	0.27	0.26	0.11	0.18
Q2	9.43	8.99	8.35	10.77	10.24	10.05	4.98	5.02	4.86	2.03	3.65	2.97
Q3	2.41	1.13	1.19	2.45	3.9	6.17	3.46	2.61	3.57	1.87	1.65	1.23
Q4	87.73	89.61	90.27	86.66	85.67	83.53	91.24	92.19	91.3	95.84	94.59	95.62
Q2+Q3	11.84	10.12	9.54	13.22	14.14	16.22	8.44	7.63	8.43	3.9	5.3	4.2

## Sheet: Fig.2
Figure 2D
Cell line	WT CREB1		MUT CREB1
Experimental group	mimic-NC	miR-mimic	NC-inhibitor	miR-inhibitor
Firefly luciferase	65347	29408.7	68867.9	63008.8
	72665.9	32022.6	75863.9	69184.2
	58028.2	26394.8	61981.8	56233.3
Renilla luciferase	114218	115189	114238	113326
	110218	114266	109219	111969
	116919	120108	114318	111418
Figure 2E
Cell line	SNSCC
Experimental group	mimic-NC		miR-mimic		NC-inhibitor		miR-inhibitor
Gene	CREB1	β-actin	CREB1	β-actin	CREB1	β-actin	CREB1	β-actin
CT value	28.28	17.99	29.75	18.24	28.69	18.2	27.39	18.67
	28.69	18.07	29.52	18.32	28.68	18.44	27.75	18.72
	28.55	18.28	29.62	18.22	28.62	18.18	27.69	18.94

## Sheet: Fig.3
Figure 3A
Cell line	SNSCC
Experimental group	mimicNC+OE NC		miR-mimic+oe-NC		miR-mimic+oe-CREB1
Gene	CREB1	β-actin	CREB1	β-actin	CREB1	β-actin
CT value	28.23	17.36	29.08	17.11	29.23	18.36
	28.56	17.65	29.32	17.21	29.56	18.65
	28.45	17.45	29.13	17.46	29.15	18.09
Figure 3B
Cell line	SNSCC
Time (day)	0			1			2			3			4
Experimental group	mimic-NC+oe-NC	miR-mimic+oe-NC	miR-mimic+oe-CREB1	mimic-NC+oe-NC	miR-mimic+oe-NC	miR-mimic+oe-CREB1	mimic-NC+oe-NC	miR-mimic+oe-NC	miR-mimic+oe-CREB1	mimic-NC+oe-NC	miR-mimic+oe-NC	miR-mimic+oe-CREB1	mimic-NC+oe-NC	miR-mimic+oe-NC	miR-mimic+oe-CREB1
OD (450 nm)	0.209	0.202	0.181	0.281	0.269	0.299	0.512	0.371	0.601	0.811	0.525	0.904	1.098	0.804	1.356
	0.252	0.241	0.253	0.344	0.315	0.361	0.592	0.398	0.694	0.902	0.627	0.999	1.261	0.964	1.458
	0.175	0.172	0.191	0.258	0.241	0.289	0.498	0.319	0.613	0.789	0.571	0.901	1.377	0.789	1.199
Figure 3C
Cell line	SNSCC
Experimental group	mimic-NC+oe-NC			miR-mimic+oe-NC			miR-mimic+oe-CREB1
0 H wound width (μm)	996.564	926.156	958.349	920.369	893.124	964.201	972.363	993.241	953.567
24 H wound width (μm)	672.124	523.521	568.034	869.109	750.561	970.306	562.451	677.321	643.676
Figure 3D
Cell line	SNSCC
Experimental group	mimic-NC+oe-NC	miR-mimic+oe-NC	miR-mimic+oe-CREB1
Number of invasive cells	77	30	90
	72	27	78
	85	30	87
Figure 3E
Cell line	SNSCC
Experimental group	mimic-NC+oe-NC			miR-mimic+oe-NC			miR-mimic+oe-CREB1
Q1	0.36	0.23	0.58	0.38	0.26	0.73	0.33	0.66	0.54
Q2	3.16	3.93	4.86	6.24	8.24	6.04	5.68	5.21	4.24
Q3	2.94	1.78	2.22	4.78	5.32	5.09	2.31	1.52	2.65
Q4	93.54	94.06	92.34	88.6	86.18	88.14	91.68	92.61	92.57
Q2+Q3	6.1	5.71	7.08	11.02	13.56	11.13	7.99	6.73	6.89

## Sheet: Fig.4
Figure 4C
	PSEN1-WT		PSEN1-MUT
	oe-NC	oe-CREB1	oe-NC	oe-CREB1
Firefly luciferase	100693	241583	91342.1	91225.2
	92628.3	231380	97464.6	94973.5
	82757.5	218086	75219.6	82476.8
Renilla luciferase	157690	153207	157689	161757
	159405	161030	155120	157138
	156988	155698	152690	160648
Figure 4D
Cell line	SNSCC
Experimental group	IgG	CREB1
PSEN1 CT value	33.35	30.63
	33.39	31.45
	33.14	31.44
Figure 4E
Cell line	SNSCC
Experimental group	oe-NC		oe-CREB1
Gene	CREB1	β-actin	CREB1	β-actin
CT value	27.32	21.34	25.61	20.84
	26.79	21.09	25.31	20.62
	27.12	20.89	25.94	21.17
Figure 4F
Cell line	SNSCC
Experimental group	oe-NC		oe-CREB1		miR-mimic+oe-CREB1
Gene	PSEN1	β-actin	PSEN1	β-actin	PSEN2	β-actin
CT value	28.85	23.89	27.35	24.37	27.41	23.56
	28.25	23.41	26.68	23.82	27.16	23.42
	28.73	23.67	27.08	23.91	27.55	23.61

## Sheet: Fig.5
Figure 5A
Cell line	SNSCC
Experimental group	mimic-NC+oe-NC		miR-mimic+oe-NC		miR-mimic+oe-PSEN1
Gene	PSEN1	β-actin	PSEN1	β-actin	PSEN1	β-actin
CT value	28.78	20.04	29.97	20.25	28.27	19.86
	28.32	19.69	29.75	20.27	28.51	20.25
	28.8	19.87	29.89	20.07	29.01	20.45
Figure 5B
Cell line	SNSCC
Time (day)	0			1			2			3			4
Experimental group	mimic-NC+oe-NC	miR-mimic+oe-NC	miR-mimic+oe-PSEN1	mimic-NC+oe-NC	miR-mimic+oe-NC	miR-mimic+oe-PSEN1	mimic-NC+oe-NC	miR-mimic+oe-NC	miR-mimic+oe-PSEN1	mimic-NC+oe-NC	miR-mimic+oe-NC	miR-mimic+oe-PSEN1	mimic-NC+oe-NC	miR-mimic+oe-NC	miR-mimic+oe-PSEN1
OD (450nm)	0.229	0.221	0.215	0.323	0.313	0.274	0.501	0.401	0.656	0.772	0.598	0.986	1.332	0.838	1.482
	0.165	0.177	0.17	0.242	0.239	0.248	0.517	0.324	0.64	0.816	0.505	0.92	1.115	0.797	1.364
	0.198	0.247	0.233	0.305	0.282	0.324	0.597	0.382	0.741	0.92	0.589	1.022	1.282	0.981	1.492
Figure 5C
Cell line	SNSCC
Experimental group	mimic-NC+oe-NC			miR-mimic+oe-NC			miR-mimic+oe-PSEN1
0 H wound width (μm)	1030.87	1002.77	1014.41	1061.04	1037.08	1078.28	1037.15	1006.7	1014.1
24 H wound width (μm)	532.35	584.558	538.038	831.848	866.49	888.151	504.369	432.517	483.396
Figure 5D
Cell line	SNSCC
Experimental group	mimic-NC+oe-NC	miR-mimic+oe-NC	miR-mimic+oe-PSEN1
Number of invasive cells	95	36	87
	87	33	80
	103	36	94
Figure 5E
Cell line	SNSCC
Experimental group	mimic-NC+oe-NC			miR-mimic+oe-NC			miR-mimic+oe-PSEN1
Q1	0.23	0.6	0.59	0.11	0.47	0.56	0.33	0.68	0.64
Q2	2.42	2.55	2.29	4.13	4.15	4.46	2.15	2.44	2.16
Q3	2.59	3.79	3.15	8.56	6.54	7.56	3.08	2.36	1.91
Q4	93.54	94.06	92.34	88.6	86.18	88.14	91.68	92.61	92.57
Q2+Q3	5.01	6.34	5.44	12.69	10.69	12.02	5.23	4.8	4.07
